# Supplementary material for: The First Simplified Heparan Sulphate—Alginate Hybrid Trisaccharides: Synthesis and Biological Effects on Human Dermal Fibroblasts
Source: Int J Mol Sci. 2025 Aug 27;26(17):8305. doi: 10.3390/ijms26178305 (PMC12428572; doi:10.3390/ijms26178305)
Supplement: Supplementary file 1 [file ijms-26-08305-s001.zip]

Archive with 1 entries (1 files):
- ijms-3792876-supplementary.pdf
